# Supplementary material for: The Optimal Supplementation of Fermented Product Produced by Bacillus subtilis Strain LYS1 with High Surfactin Yield for Improving Growth Performance, Intestinal Villi Morphology, and Tibial Bone Strength in Broilers
Source: Animals (Basel). 2024 Jul 16;14(14):2079. doi: 10.3390/ani14142079 (PMC11273593; doi:10.3390/ani14142079)
Supplement: Supplementary file 1 [file animals-14-02079-s001.zip]

Archive with 1 entries (1 files):
- animals-3075440-supplementary.pdf
